# Supplementary material for: Powering Research through Innovative Methods for Mixtures in Epidemiology (PRIME) Program: Novel and Expanded Statistical Methods
Source: Int J Environ Res Public Health. 2022 Jan 26;19(3):1378. doi: 10.3390/ijerph19031378 (PMC8835015; doi:10.3390/ijerph19031378)
Supplement: Supplementary file 1 [file ijerph-19-01378-s001.zip]

Archive with 1 entries (1 files):
- ijerph-1545258-supplementary.pdf
